# Supplementary material for: Generating and Modeling Virtual Patient Data from Published Population Pharmacokinetic Analyses: A Vancomycin Case Study
Source: Pharmaceuticals (Basel). 2025 Nov 17;18(11):1748. doi: 10.3390/ph18111748 (PMC12655213; doi:10.3390/ph18111748)
Supplement: Supplementary file 1 [file pharmaceuticals-18-01748-s001.zip]

Archive with 2 entries (2 files):
- Figures S1 and S2.pptx
- Table S1.pdf
